# Supplementary material for: A Remedy for Crime? A Systematic Review on the Effects of Pharmacological ADHD Treatment on Criminal Recidivism and Rehabilitation in Inmates With ADHD
Source: Brain Behav. 2024 Nov 7;14(11):e70120. doi: 10.1002/brb3.70120 (PMC11542295; doi:10.1002/brb3.70120)
Supplement: Supplementary file 1 — Supporting Information [file BRB3-14-e70120-s001.xlsx]

## Sheet: Table 1
Study	N	Sample	Study design	Control treatment	Incarceration setting	Drop-out level (incl withdrawal/exclusion)	Country of study	Inclusion criteria	Exclusion criteria	Overall risk of bias (ROB 2)
Ginsberg & Lindefors, 2012	30	Incarcerated males with confirmed ADHD	5-week parallel RCT (+ 47 week open-label extension)	Placebo	High-security prison	0% (RCT), 20% (open-label extension)	Sweden	Males with confirmed ADHD (DSM-IV), agree not to behave violently during the study	Non-responsiveness or intolerance to methylphenidate, intolerance of lactose, evidence of substance misuse up to 3 months before baseline, intellectual disability, epilepsy, glaucoma, uncontrolled hypertension, angina pectoris, cardiac arrhythmias, cardiac abnormality or illness	Low risk
Ginsberg et al, 2012	30	Incarcerated males with confirmed ADHD	5-week parallel RCT (+ 47 week open-label extension)	Placebo	High-security prison	0% (RCT), 20% (open-label extension),	Sweden	Males with confirmed ADHD (DSM-IV), agree not to behave violently during the study	Non-responsiveness or intolerance to methylphenidate, intolerance of lactose, evidence of substance misuse up to 3 months before baseline, intellectual disability, epilepsy, glaucoma, uncontrolled hypertension, angina pectoris, cardiac arrhythmias, cardiac abnormality or illness	-
Ginsberg et al, 2015	25	Incarcerated males with confirmed ADHD	One and three-year naturalistic follow-up of a 5-week RCT (+47 week open-label extension)	NA	High-security prison	One-year follow up: 4%, three-year follow up: 20%	Sweden	All participants who provided end-point data in the 52-week trial	NA	-
Konstenius et al, 2013	54	Incarcerated males meeting DSM-IV criteria for ADHD and amphetamine dependence	24-week parallel RCT	Placebo	Medium-security prisons	0.74	Sweden	Only implicitely formulated: "The study included participants who met the diagnostic criteria flr ADHD according to the Diagnostic and Statistical Manual for Mental Disorders (DSM-IV) and the DSM-IV diagnostic criteria for amphetamine dependence during the last 12 months prior to the incarceration, and had used amphetamines on a minimum of 12 occasions during the last 12 weeks predecing the incar…	The study exclusion criteria were: (i) DSM-IV diagnosis of any other substance dependence except nicotine, currently or during the 12 months prior to incarceration, (ii) a major psychiatric disorder (e.g. schizophrenia, severe depression), (iii) current antipsychotic medication, (iv) current use of benzodiazepine, (v) traces of any of the following substances in urine: amphetamine, benzodiazepine…	High risk
Asherson et al, 2023	200	Incarcerated males with confirmed ADHD	8-week parallel RCT	Placebo	Young Offender Institution	7.5%	UK	Meeting ADHD criteria (DSM-5), male, 16-25 years, fluency in English	Lacking capacity for informed consent, IQ<60, risk of violence, current MDD, psychosis/mani/hypomania, history of BPD/schizophrenia, medical contraindications to stimulants, drug-seeking behaviour or craving, current ADHD medication	Some concerns

## Sheet: Table 2
Study	Age (years)			Females (%)			Educational level (%)			Criminal characteristics			Comorbidity (%)			Cognitive/intellectual functioning, IQ estimate, mean (SD)
	Total	Experiment group	Control group	Total	Experiment group	Control group	Total	Experiment group	Control group	Total	Experiment group	Control group	Total	Experiment group	Control group	Total	Experiment group	Control group
Ginsberg & Lindefors, 2012	NA	33.5 [95% CI: 26.7-40.2]	35.3 [95% CI: 30.2-40.3]	0	0	0	Educational level, 9-year compulsory school, or less			Longer-term inmates convicted almost exclusively for violent or drug-related offenses. Two participants were sentenced to life without time limit for homicide.			Life-time prevalence at baseline			NA	88.9 [95% CI 83.2-94.5]	85.4 [78.2-92.7]
							NA	0.8	0.87				NA	Autism (27%)	Autism (20%)
														Mood and anxiety (67%)	Mood and anxiety (80%)
														Conduct (100%)	Conduct (100%)
														ASPD (100%)	ASPD (93%)
														Psychopathy (13%)	Psychopathy (7%)
														SUD (100%)	SUD (100%)
Ginsberg et al, 2012	34.4 (10.67)	NA	NA	0	0	0	0.83	NA	NA	Longer-term inmates convicted almost exclusively for violent or drug-related offenses. Two participants were sentenced to life without time limit for homicide.			Conduct disorder (100%), antisocial personality disorders (96%), substance use disorder (100%), psychopathy (10%)			95.18 (9.99)	NA	NA
Ginsberg et al, 2015	33.6 (10.8)	NA	NA	0	0	0	0.8	NA	NA	Longer-term inmates convicted almost exclusively for violent or drug-related offenses. Two participants were sentenced to life without time limit for homicide.			Autism spectrum disorder (28%), mood or anxiety disorder (68%), ASPD (100%), SUD (100%)			88 (10.8)	NA	NA
Konstenius et al, 2013	Age range 18-65, ≈ mean age 40 years	41 (7.5)	42 (11.7)	0	0	0	NA	Years: 9.6 (2.2)	Years: 9.6 (1.9)	Repeated offenders serving recurrent short sentences for drug-related crimes			SUD (DSM-IV: amphetamine dependence during the last 12 months prior to the current incarceration)	Additional DSM-IV diagnosis: Axis I (96%), Axis II (70%), ASPD (63%), Attempted suicide life-time (15%)	Additional DSM-IV diagnosis: Axis I (76%), Axis II (56%), ASPD (41%), Attempted suicide life-time (35%)	NA	90 (9.9)	94 (12)
Asherson et al, 2023	20.7 (SD: 1.9)	20.6 (SD: 1.9)	20.8 (SD: 1.9)	0	0	0	[No/Any qualifications (not specified)]			Offence category			Baseline clinical characteristics from MINI - binary (No/Yes)			89.4 (13)	89.9 (13.5)	88.9 (12.4)
							39.5%/60.5%	41.6%/58.4%	37.4%/62.6%
										Serious violence or sexual (14.5%)	(14.9%)	(14.1%)	Antisocial personality disorder (74.5%)	(71.3%)	(77.8%)
										Assault (25.5%)	(24.8%)	(26.3%)	Mood (31.5%) [sic]	(18.8%)	(19.2%)
										Drug-related (28.5%)	(26.7%)	(30.3%)	Anxiety (19%)	(18.8%)	(19.2%)
										Burglary or theft (23.5%)	(26.7%)	(20.2%)	Potential problematic alcohol use (74.5%)	(77.2%)	(71.7%)
										Other (8%)	(6.9%)	(9.1%)	Illicit drug use (97%)	(98%)	(96%)

## Sheet: Table 3
Study	Study design and length of intervention	Pharmacological intervention						Psychosocial interventions				Illegal drug control
		Drug	Dosage			Start in relation to release from prison	Mode of drug administration
Ginsberg & Lindefors, 2012	5-weeks parallel RCT (+47 week open-label extension)	OROS-methylphenidate	Titration from 36 mg daily for 4 days to 54 mg daily for 3 days and then to 72 mg daily for the remaining 4 weeks during RCT, followed by a flexible dosage of maximum 1.3 mg/kg daily (47-week open label extension). At end-point week 52, the mean dose was 105 mg daily (s.d.= 27.2) or 1.22 mg/kg daily (s.d.= 0.28).			≥ 14 months	Staffed supervised intake	Inmates are obliged to participate in scheduled programs during daytime (www.kriminalvarden.se) such as vocational training, educational programmes and participation in evidence-based treatment programmes, aiming to increase the chances in obtaining a job, as well as preventing fromcontinued substance abuse or return to crime after served conviction. All treatment programmes are accredited by the…				Yes, supervised urinary drug screening (frequency not stated)
Ginsberg et al, 2012	5-weeks parallel RCT (+47 week open-label extension)	OROS-methylphenidate	72 mg daily (5-week RCT), followed by a flexible dosage of 1.2mg/kg daily (47-week open label extension)			≥ 14 months	Staffed supervised intake	Inmates are obliged to participate in scheduled programs during daytime (www.kriminalvarden.se) such as vocational training, educational programmes and participation in evidence-based treatment programmes, aiming to increase the chances in obtaining a job, as well as preventing fromcontinued substance abuse or return to crime after served conviction. All treatment programmes are accredited by the…				Yes, supervised urinary drug screening (frequency not stated)
Ginsberg et al, 2015	One and three-year naturalistic follow-up of a 5-weeks parallel RCT (+47 week open-label extension)	OROS-methylphenidate	One-year follow up: 83% continued ADHD medication (specific drug not stated), methylphenidate 148mg (SD: 49.7); three-year follow up: 75% 155mg per day (SD: 59.3)			NA (46% released from prison at one-year follow up, 75% at the three-year follow up)	Staffed supervised intake (as long as incarcerated)	As long as incarcerated, see above (91% received support from authorities and/or healthcare providers at the one-year follow up; 100% at the three-year follow up)				Yes, self-report (DUDIT) at the one and three-year follow up
Konstenius et al, 2013	24-week parallel RCT	OROS-methylphenidate	Start dose 18mg titrated over 19 days in 36mg increments to max 180mg/day			Within 2 weeks of release and continued in out-patient care	Twice weekly visits receiveing drugs from a nurse	Once weekly, for the first 12 weeks, the participants attended individual manual-based cognitive–behavioural therapy sessions targeting relapse				Yes, two times per week (supervised urinary drug screening)
Asherson et al, 2023	8-weeks parallel RCT	OROS-methylphenidate	Start dose 18mg/day for one week, number of capsules was then increased to maximum of 72mg/day. Mean final titrated dose was 53.8mg/day.			NA (Incarcerated during the whole study)	Staffed supervised intake. Low adherence to treatment was because of days when participants did not turn up for their medication at the pharmacy.	Number of education sessions attended				No

## Sheet: Table 4
Study	Criminal recidivism	ADHD symptoms [clinician-rated]	ADHD symptoms [self-rated]	Global function [clinician-rated]	Norm breaking/ antisocial behavior	Adaptation to society/institutional behaviour	Cognitive function [clinician-rated]	Well-being [self-rated]
Ginsberg & Lindefors, 2012	NA	CAARS-O: Screening version (SV)	ASRS	CGI-S, GAF	NA	NA	NA	NA
Ginsberg et al, 2012	NA	CAARS-O: Screening version (SV)	ASRS	CGI-S, GAF	Number of critical incidents, drug screenings for illicit drug use,	Participation in treatment and educational programmes	WAIS (Digit Span, Span Board, & Similarities), CPT-II, QbTest	QOLI
Ginsberg et al, 2015	Self-reported reoffending	CAARS-O: Screening version (SV)	ASRS	CGI-S, GAF	DUDIT	AUDIT, employment	NA	QOLI
Konstenius et al, 2013	NA	NA	CAARS: Screening version (SV)	OQ45, CGI-S, CGI-I	Screening for illicit drugs (twice weekly)	NA	NA	Craving for Amphetamine Scale
Asherson et al, 2023	NA	CAARS-O	NA	WRAADDS, CGI	BSI, MVQ, Critial incidents (prison records), MOAS-P, MOAS-E, BRC-P, BRC-E	Proportion of education sessions attended	NA	ARI-S, CORE-M, MEWS

## Sheet: Table 5
Study and outcome	1. Randomization process	2. Deviations from the assigned interventions	2. Deviations from the intended interventions	3. Missing outcome data	4. Measurement of the outcome	5. Selection of the reported result	Overall risk of bias	Comment
Ginsberg 2012, ADHD symptoms	Low risk	Low risk	Low risk	Low risk	Low risk	Low risk	Low risk
Asherson, 2023, ADHD symptoms	Low risk	Low risk	Some concerns	Low risk	Low risk	Low risk	Some concerns	Considering that the patients were required to visit a pharmacy daily to collect their medication, this led to low adherence, which in turn could have negatively affected the treatment outcomes. However, it's worth noting that there was no significant difference when compared with the adherent group that took at least 75% of their doses.
Konstenius, 2014, ADHD symptoms	Low risk	Low risk	High risk	Low risk	Low risk	Low risk	High risk	Due to low adherence, with only 29% versus 7% completing the entire study, and the absence of any suitable analysis of the effects of adherence, it's worth questioning the feasibility of achieving good adherence. This is particularly relevant in this group of amphetamine users, many of whom are homeless.
